# Supplementary material for: Protist diversity and community complexity in the rhizosphere of switchgrass are dynamic as plants develop
Source: Microbiome. 2021 Apr 28;9:96. doi: 10.1186/s40168-021-01042-9 (PMC8082632; doi:10.1186/s40168-021-01042-9)
Supplement: Supplementary file 3 — Additional file 2. Supplementary Dataset 1. Dataset for environmental data and barcodes/categories used in this study. File in excel format containing multiple tabs. Tables for the soil series from the CL and SL sites (tab 1); soil physiochemical properties (tab 2); monthly weather conditions for each site during the sampling points (tab 3); overall sequencing metadata (barcodes, categories; tab 4), pH and % gravimetric moisture for bulk soil during sampling T1 for both sites (tab 5); metadata for samples/libraries used for comparison of primers (V1V2 vs V9, tab 6). [file 40168_2021_1042_MOESM3_ESM.xlsx]

## Sheet: Tab 1_soil_series
Table S1. Soil texture by depth for each site averaged from soil cores taken in 2016
	Soil Depth	Texture Class	% Sand	% Silt	% Clay
CL site	5 cm	Clay loam	33.6	34.1	32.2
	25 cm	Clay loam	27	33.7	39.4
	60 cm	Clay	11.2	33.8	54.9
	75 cm	Clay	11.3	35.7	53
SL site	5 cm	Sandy loam	67.4	23.2	9.4
	25 cm	Sandy loam	64.2	24.5	11.3
	60 cm	Sandy loam	68.7	21.3	10
	75 cm	Sandy loam	75.6	16.3	8.1

## Sheet: Tab 2_physicochemistry
Table S2. Soil physicochemical of the SL and CL sites
	SL Site	CL Site
pH	6.6	5.5
% Organic matter	1	2
Plant available N, ppm	1	4
Plant available P, ppm	78	19

## Sheet: Tab 3_monthly_weather
Table S3. Average monthly weather properties for each sampling site
	CL Site			SL Site
Month	Rainfall, in	Covered soil T, °C	Bare soil T, °C	Rainfall, in	Covered soil T, °C	Bare soil T, °C
June	4.33	27.1	28.9	2.94	27.1	29.8
July	0.45	29.7	32.6	1.98	31.6	33.5
August	3.08	28.7	30.1	5.56	30.3	31.2
September	3.15	26.3	27.5	4.36	26.5	26.5
October	2.25	21.6	22.3	1.94	21.5	22
November	2.13	16.7	16.05	3.6	16	15.5
Monhly environmental data for rainfall (inches) and covered and bare soil temperature (°C) were obtained from two
weather monitoring stations of the Oklahoma MESONET network (http://mesonet.org) closest to our sampling sites -
the Ardmore and Burneyville stations located at 1.43 km and 2.3 km from the CL and SL sites respectively.

## Sheet: Tab 4_metadata
#SampleID	barcode	site	time_point	plant_num	environment	percent_gravimetric_moisture	pH
TS.T1.165.543.r	ACACCTCT	CL	T1	543	rhizosphere	0.074	5.31
TS.T1.170.582.r	CGAACGTT	CL	T1	582	rhizosphere	0.047	6.04
TS.T1.171.609.r	ACCTAGGT	CL	T1	609	rhizosphere	0.0511	6.01
TS.T1.172.616.r	CGAAGGAT	CL	T1	616	rhizosphere	0.0696	5.51
TS.T1.173.624.r	ACGAACCT	CL	T1	624	rhizosphere	0.0635	5.5
TS.T1.174.643.r	CGAATAGG	CL	T1	643	rhizosphere	0.0611	5.69
TS.T1.178.683.r	CGTAGGAA	CL	T1	683	rhizosphere	0.0501	5.92
TS.T1.179.717.r	ACGTTGGT	CL	T1	717	rhizosphere	0.0599	5.38
TS.T1.180.784.r	CGTTCGTT	CL	T1	784	rhizosphere	0.0447	5.36
TS.T1.181.794.r	ACTCACAG	CL	T1	794	rhizosphere	0.0875	5.32
TS.T1.182.799.r	CGTTGCAA	CL	T1	799	rhizosphere	0.0404	5.17
TS.T1.183.806.r	ACTCCACT	CL	T1	806	rhizosphere	0.0526	5.18
TS.T1.184.814.r	CGTTGGAT	CL	T1	814	rhizosphere	0.0496	5.25
TS.T1.185.845.r	ACTGGACT	CL	T1	845	rhizosphere	0.0458	5.34
TS.T1.187.883.r	ACTGTCAG	CL	T1	883	rhizosphere	0.0729	5.44
TS.T1.188.890.r	CTCAACAG	CL	T1	890	rhizosphere	0.0501	5.41
TS.T1.190.916.r	CTCAAGTG	CL	T1	916	rhizosphere	0.0717	5.41
TS.T1.191.934.r	AGACACAG	CL	T1	934	rhizosphere	0.049	5.31
TS.T1.192.948.r	CTCACACT	CL	T1	948	rhizosphere	0.0778	5.19
TS.T1.193.954.r	AGAGACTG	CL	T1	954	rhizosphere	0.0329	5.18
TS.T1.194.957.r	CTCTGACT	CL	T1	957	rhizosphere	0.0575	5.38
TS.T1.196.553.b	CTGAACTG	CL	T1	553	bulk	0.0415	5.79
TS.T1.197.554.b	AGGATGGT	CL	T1	554	bulk	0.0521	5.7
TS.T1.199.573.b	AGGTGATG	CL	T1	573	bulk	0.0815	5.52
TS.T1.200.582.b	CTGACTCT	CL	T1	582	bulk	0.047	6.04
TS.T1.202.616.b	CTGTGAGT	CL	T1	616	bulk	0.0696	5.51
TS.T1.203.624.b	AGTCTCAG	CL	T1	624	bulk	0.0635	5.5
TS.T1.204.643.b	CTGTTCTG	CL	T1	643	bulk	0.0611	5.69
TS.T1.205.648.b	AGTGACAG	CL	T1	648	bulk	0.046	5.62
TS.T1.206.652.b	CTTCCATG	CL	T1	652	bulk	0.039	5.86
TS.T1.207.682.b	AGTGAGTG	CL	T1	682	bulk	0.0464	6.55
TS.T1.208.683.b	CTTCCTAG	CL	T1	683	bulk	0.0501	5.92
TS.T1.209.717.b	ATATGCCG	CL	T1	717	bulk	0.0599	5.38
TS.T1.210.784.b	GAACCTTG	CL	T1	784	bulk	0.0447	5.36
TS.T1.212.799.b	GAACGATG	CL	T1	799	bulk	0.0404	5.17
TS.T1.213.806.b	ATCCGGAT	CL	T1	806	bulk	0.0526	5.18
TS.T1.214.814.b	GAAGGTTG	CL	T1	814	bulk	0.0496	5.25
TS.T1.215.845.b	ATCCTAGG	CL	T1	845	bulk	0.0458	5.34
TS.T1.216.852.b	GAAGTCCT	CL	T1	852	bulk	0.0172	5.44
TS.T1.217.883.b	CAACCATG	CL	T1	883	bulk	0.0729	5.44
TS.T1.218.890.b	GACATCTG	CL	T1	890	bulk	0.0501	5.41
TS.T1.219.911.b	CAACCTAG	CL	T1	911	bulk	0.0867	5.34
TS.T1.220.916.b	GACATGAG	CL	T1	916	bulk	0.0717	5.41
TS.T1.221.934.b	CAACTCCT	CL	T1	934	bulk	0.049	5.31
TS.T1.223.954.b	CAACTGGT	CL	T1	954	bulk	0.0329	5.18
RR.T1.1.27.r	AACCAAGG	SL	T1	27	rhizosphere	0.0931	6.33
RR.T1.10.149.r	CCTACCAT	SL	T1	149	rhizosphere	0.1022	6.09
RR.T1.12.173.r	CCTACGAA	SL	T1	173	rhizosphere	0.0957	6.72
RR.T1.13.178.r	ACACCTCT	SL	T1	178	rhizosphere	0.1064	6.65
RR.T1.14.181.r	CCTACGTT	SL	T1	181	rhizosphere	0.1009	6.5
RR.T1.15.222.r	ACACGACT	SL	T1	222	rhizosphere	0.0957	6.54
RR.T1.16.295.r	CCTATAGG	SL	T1	295	rhizosphere	0.1015	6.57
RR.T1.17.314.r	ACCTACCT	SL	T1	314	rhizosphere	0.0958	6.46
RR.T1.18.327.r	CGAACGTT	SL	T1	327	rhizosphere	0.0368	6.98
RR.T1.2.31.r	CATGTGGT	SL	T1	31	rhizosphere	0.0856	6.21
RR.T1.20.358.r	CGAAGGAT	SL	T1	358	rhizosphere	0.0498	6.67
RR.T1.21.366.r	ACGAACCT	SL	T1	366	rhizosphere	0.081	6.25
RR.T1.22.385.r	CGAATAGG	SL	T1	385	rhizosphere	0.0644	6.83
RR.T1.23.395.r	ACGAAGGT	SL	T1	395	rhizosphere	0.0903	6.85
RR.T1.24.406.r	CGATCCAA	SL	T1	406	rhizosphere	0.0768	6.69
RR.T1.25.409.r	ACGTGTTG	SL	T1	409	rhizosphere	0.071	6.6
RR.T1.26.422.r	CGTAGGAA	SL	T1	422	rhizosphere	0.0925	6.52
RR.T1.27.440.r	ACGTTGGT	SL	T1	440	rhizosphere	0.1423	7.13
RR.T1.28.443.r	CGTTCGTT	SL	T1	443	rhizosphere	0.0946	6.67
RR.T1.29.446.r	ACTCACAG	SL	T1	446	rhizosphere	0.1033	6.45
RR.T1.3.33.r	AACCGGTT	SL	T1	33	rhizosphere	0.0869	6.58
RR.T1.30.453.r	CGTTGCAA	SL	T1	453	rhizosphere	0.0776	6.95
RR.T1.31.27.b	ACTCCACT	SL	T1	27	bulk	0.0931	6.33
RR.T1.32.31.b	CGTTGGAT	SL	T1	31	bulk	0.0856	6.21
RR.T1.33.33.b	ACTGGACT	SL	T1	33	bulk	0.0869	6.58
RR.T1.34.40.b	CTAGTGGT	SL	T1	40	bulk	0.07	6.16
RR.T1.35.41.b	ACTGTCAG	SL	T1	41	bulk	0.1003	6.38
RR.T1.36.48.b	CTCAACAG	SL	T1	48	bulk	0.092	6.88
RR.T1.37.102.b	ACTGTGTG	SL	T1	102	bulk	0.1015	6.56
RR.T1.38.130.b	CTCAAGTG	SL	T1	130	bulk	0.0731	5.66
RR.T1.39.142.b	AGACACAG	SL	T1	142	bulk	0.1032	6.59
RR.T1.4.40.r	CCAACCTT	SL	T1	40	rhizosphere	0.07	6.16
RR.T1.40.149.b	CTCACACT	SL	T1	149	bulk	0.1022	6.09
RR.T1.41.171.b	AGAGACTG	SL	T1	171	bulk	0.0995	6.54
RR.T1.42.173.b	CTCTGACT	SL	T1	173	bulk	0.0957	6.72
RR.T1.43.178.b	AGGAGAAG	SL	T1	178	bulk	0.1064	6.65
RR.T1.44.181.b	CTGAACTG	SL	T1	181	bulk	0.1009	6.5
RR.T1.45.222.b	AGGATGGT	SL	T1	222	bulk	0.0957	6.54
RR.T1.46.295.b	CTGACAGT	SL	T1	295	bulk	0.1015	6.57
RR.T1.47.314.b	AGGTGATG	SL	T1	314	bulk	0.0958	6.46
RR.T1.48.327.b	CTGACTCT	SL	T1	327	bulk	0.0368	6.98
RR.T1.5.41.r	AACGATGG	SL	T1	41	rhizosphere	0.1003	6.38
RR.T1.50.358.b	CTGTGAGT	SL	T1	358	bulk	0.0498	6.67
RR.T1.51.366.b	AGTCTCAG	SL	T1	366	bulk	0.081	6.25
RR.T1.52.385.b	CTGTTCTG	SL	T1	385	bulk	0.0644	6.83
RR.T1.53.395.b	AGTGACAG	SL	T1	395	bulk	0.0903	6.85
RR.T1.54.406.b	CTTCCATG	SL	T1	406	bulk	0.0768	6.69
RR.T1.55.409.b	AGTGAGTG	SL	T1	409	bulk	0.071	6.6
RR.T1.56.422.b	CTTCCTAG	SL	T1	422	bulk	0.0925	6.52
RR.T1.57.440.b	ATATGCCG	SL	T1	440	bulk	0.1423	7.13
RR.T1.58.443.b	GAACCTTG	SL	T1	443	bulk	0.0946	6.67
RR.T1.59.446.b	ATCCAACG	SL	T1	446	bulk	0.1033	6.45
RR.T1.6.48.r	CCAAGGAA	SL	T1	48	rhizosphere	0.092	6.88
RR.T1.60.453.b	GAACGATG	SL	T1	453	bulk	0.0776	6.95
RR.T1.8.130.r	CCAATACG	SL	T1	130	rhizosphere	0.0731	5.66
RR.T1.9.142.r	AAGGTACG	SL	T1	142	rhizosphere	0.1032	6.59
RR.T1.49.329.b	AGTCGACT	SL	T1	329	bulk	0.0885	6.71
RR.T1.7.102.r	AACGTAGG	SL	T1	102	rhizosphere	0.1015	6.56
TS.T1.201.609.b	AGTCGACT	CL	T1	609	bulk	0.0511	6.01
TS.T1.186.852.r	CTAGTGGT	CL	T1	852	rhizosphere	0.0172	5.44
TS.T2.322.553.r	GAGAGACT	CL	T2	553	rhizosphere	0.1682	5.71
TS.T2.328.616.r	GAGTCTGT	CL	T2	616	rhizosphere	0.162	5.29
TS.T2.332.652.r	GATCGTTG	CL	T2	652	rhizosphere	0.1526	5.82
TS.T2.335.717.r	CAGATCTG	CL	T2	717	rhizosphere	0.145	5.47
TS.T2.338.799.r	GCAATAGG	CL	T2	799	rhizosphere	0.1321	5.13
TS.T2.339.806.r	CAGTTCAG	CL	T2	806	rhizosphere	0.1166	5.08
TS.T2.341.845.r	CATCACCT	CL	T2	845	rhizosphere	0.1129	5.56
TS.T2.342.852.r	GCATTACG	CL	T2	852	rhizosphere	0.1149	5.18
TS.T2.343.883.r	CATCCAAG	CL	T2	883	rhizosphere	0.1558	5.37
TS.T2.344.890.r	GCCGAATT	CL	T2	890	rhizosphere	0.134	5.5
TS.T2.345.911.r	AACGTTCG	CL	T2	911	rhizosphere	0.1643	5.19
TS.T2.346.916.r	CCATATGG	CL	T2	916	rhizosphere	0.1481	5.05
TS.T2.347.934.r	AAGGAAGG	CL	T2	934	rhizosphere	0.1357	5.27
TS.T2.348.948.r	CCATCCAT	CL	T2	948	rhizosphere	0.1676	5.26
TS.T2.350.957.r	CCGGAATT	CL	T2	957	rhizosphere	0.1641	5.23
TS.T2.369.543.b	AAGGCGAT	CL	T2	543	bulk	0.123	5.37
TS.T2.370.553.b	CCTAATGG	CL	T2	553	bulk	0.1682	5.71
TS.T2.371.554.b	ACAGAGTG	CL	T2	554	bulk	0.1448	5.47
TS.T2.372.566.b	CCTATTCG	CL	T2	566	bulk	0.1546	5.34
TS.T2.373.573.b	ACAGGAGT	CL	T2	573	bulk	0.1367	5.24
TS.T2.374.582.b	CCTTAAGG	CL	T2	582	bulk	0.1233	5.6
TS.T2.375.609.b	ACAGTGAG	CL	T2	609	bulk	0.1692	5.84
TS.T2.376.616.b	CCTTCCAA	CL	T2	616	bulk	0.162	5.29
TS.T2.377.624.b	ACCATGGT	CL	T2	624	bulk	0.2026	5.32
TS.T2.378.643.b	CCTTCCTT	CL	T2	643	bulk	0.1351	5.34
TS.T2.379.648.b	ACGACAAG	CL	T2	648	bulk	0.1427	5.66
TS.T2.380.652.b	CGATCCTT	CL	T2	652	bulk	0.1526	5.82
TS.T2.381.682.b	ACGACTTG	CL	T2	682	bulk	0.1377	6.75
TS.T2.382.683.b	CGATGGAA	CL	T2	683	bulk	0.1306	6.27
TS.T2.383.717.b	ACGTCATG	CL	T2	717	bulk	0.145	5.47
TS.T2.384.784.b	CGTACCTT	CL	T2	784	bulk	0.1314	5.13
TS.T2.385.794.b	ACGTGAAG	CL	T2	794	bulk	0.1659	5.34
TS.T2.386.799.b	CGTACGAT	CL	T2	799	bulk	0.1321	5.13
TS.T2.387.806.b	ACTCTCTG	CL	T2	806	bulk	0.1166	5.08
TS.T2.388.814.b	CTACACCT	CL	T2	814	bulk	0.1347	5.33
TS.T2.389.845.b	ACTCTGAG	CL	T2	845	bulk	0.1129	5.56
TS.T2.390.852.b	CTACCAAG	CL	T2	852	bulk	0.1149	5.18
TS.T2.392.890.b	CTACGTAG	CL	T2	890	bulk	0.134	5.5
TS.T2.393.911.b	ACTGAGAG	CL	T2	911	bulk	0.1643	5.19
TS.T2.394.916.b	CTAGTCCT	CL	T2	916	bulk	0.1481	5.05
TS.T2.395.934.b	AGACCTGT	CL	T2	934	bulk	0.1357	5.27
TS.T2.396.948.b	CTCATCTG	CL	T2	948	bulk	0.1676	5.26
TS.T2.397.954.b	AGACGTCT	CL	T2	954	bulk	0.1014	5.51
TS.T2.398.957.b	CTCATGAG	CL	T2	957	bulk	0.1641	5.23
RR.T2.100.149.b	CCATCCAT	SL	T2	149	bulk	0.0997	6.49
RR.T2.101.171.b	AAGGATCG	SL	T2	171	bulk	0.0724	6.32
RR.T2.102.173.b	CCGGAATT	SL	T2	173	bulk	0.0872	6.3
RR.T2.103.178.b	AAGGCGAT	SL	T2	178	bulk	0.0823	6.32
RR.T2.104.181.b	CCTAATGG	SL	T2	181	bulk	0.1084	6.65
RR.T2.106.295.b	CCTATTCG	SL	T2	295	bulk	0.075	6.32
RR.T2.107.314.b	ACAGGAGT	SL	T2	314	bulk	0.0622	6.32
RR.T2.108.327.b	CCTTAAGG	SL	T2	327	bulk	0.068	6.69
RR.T2.109.329.b	ACAGTGAG	SL	T2	329	bulk	0.0676	6.42
RR.T2.110.358.b	CCTTCCAA	SL	T2	358	bulk	0.0698	6.12
RR.T2.111.366.b	ACCATGGT	SL	T2	366	bulk	0.1109	6.56
RR.T2.112.385.b	CCTTCCTT	SL	T2	385	bulk	0.0759	6.17
RR.T2.113.395.b	ACGACAAG	SL	T2	395	bulk	0.0625	6.43
RR.T2.114.406.b	CGATCCTT	SL	T2	406	bulk	0.0756	6.35
RR.T2.115.409.b	ACGACTTG	SL	T2	409	bulk	0.0564	6.84
RR.T2.116.422.b	CGATGGAA	SL	T2	422	bulk	0.0769	6.68
RR.T2.117.440.b	ACGTCATG	SL	T2	440	bulk	0.0904	6.97
RR.T2.118.443.b	CGTACCTT	SL	T2	443	bulk	0.0643	6.24
RR.T2.119.446.b	ACGTGAAG	SL	T2	446	bulk	0.0842	6.81
RR.T2.120.453.b	CGTACGAT	SL	T2	453	bulk	0.0734	6.65
RR.T2.62.31.r	GAAGGTTG	SL	T2	31	rhizosphere	0.1148	6.49
RR.T2.63.33.r	ATCCTAGG	SL	T2	33	rhizosphere	0.1074	6.55
RR.T2.64.40.r	GAAGTCCT	SL	T2	40	rhizosphere	0.1258	6.26
RR.T2.65.41.r	CAACCATG	SL	T2	41	rhizosphere	0.0853	6.11
RR.T2.66.48.r	GACATCTG	SL	T2	48	rhizosphere	0.101	6.42
RR.T2.67.102.r	CAACCTAG	SL	T2	102	rhizosphere	0.1136	6.65
RR.T2.69.142.r	CAACTCCT	SL	T2	142	rhizosphere	0.1003	6
RR.T2.70.149.r	GACTACTG	SL	T2	149	rhizosphere	0.0997	6.49
RR.T2.71.171.r	CAACTGGT	SL	T2	171	rhizosphere	0.0724	6.32
RR.T2.72.173.r	GACTAGAG	SL	T2	173	rhizosphere	0.0872	6.3
RR.T2.74.181.r	GAGAGACT	SL	T2	181	rhizosphere	0.1084	6.65
RR.T2.75.222.r	CACATCAG	SL	T2	222	rhizosphere	0.0959	6.63
RR.T2.76.295.r	GAGAGTGT	SL	T2	295	rhizosphere	0.075	6.32
RR.T2.77.314.r	CACATGTG	SL	T2	314	rhizosphere	0.0622	6.32
RR.T2.78.327.r	GAGTCACT	SL	T2	327	rhizosphere	0.068	6.69
RR.T2.79.329.r	CACTACAG	SL	T2	329	rhizosphere	0.0676	6.42
RR.T2.80.358.r	GAGTCTGT	SL	T2	358	rhizosphere	0.0698	6.12
RR.T2.81.366.r	CAGAAGTG	SL	T2	366	rhizosphere	0.1109	6.56
RR.T2.82.385.r	GATCGAAG	SL	T2	385	rhizosphere	0.0759	6.17
RR.T2.83.395.r	CAGACTGT	SL	T2	395	rhizosphere	0.0625	6.43
RR.T2.84.406.r	GATCGTTG	SL	T2	406	rhizosphere	0.0756	6.35
RR.T2.86.422.r	GATCTCCT	SL	T2	422	rhizosphere	0.0769	6.68
RR.T2.87.440.r	CAGATCTG	SL	T2	440	rhizosphere	0.0904	6.97
RR.T2.88.443.r	GATCTGGT	SL	T2	443	rhizosphere	0.0643	6.24
RR.T2.89.446.r	CAGTGACT	SL	T2	446	rhizosphere	0.0842	6.81
RR.T2.91.27.b	CAGTTCAG	SL	T2	27	bulk	0.112	6.37
RR.T2.92.31.b	GCATGGAA	SL	T2	31	bulk	0.1148	6.49
RR.T2.93.33.b	CATCACCT	SL	T2	33	bulk	0.1074	6.55
RR.T2.94.40.b	GCATTACG	SL	T2	40	bulk	0.1258	6.26
RR.T2.97.102.b	AACGTTCG	SL	T2	102	bulk	0.1136	6.65
RR.T2.99.142.b	AAGGAAGG	SL	T2	142	bulk	0.1003	6
RR.T2.85.409.r	CAGAGTCT	SL	T2	409	rhizosphere	0.0564	6.84
TS.T3.419.554.r	AGACTGAG	CL	T3	554	rhizosphere	0.0972	5.35
TS.T3.424.616.r	CTGAGTGT	CL	T3	616	rhizosphere	0.0906	5.54
TS.T3.430.683.r	CTTCGAAG	CL	T3	683	rhizosphere	0.1041	6.19
TS.T3.431.717.r	AGTGGAGT	CL	T3	717	rhizosphere	0.1001	5.79
TS.T3.433.794.r	AGTGGTCT	CL	T3	794	rhizosphere	0.1273	5.45
TS.T3.434.799.r	CTTCTCCT	CL	T3	799	rhizosphere	0.0858	5.46
TS.T3.435.806.r	AGTGTGAG	CL	T3	806	rhizosphere	0.0893	5.2
TS.T3.436.814.r	GAACCAAG	CL	T3	814	rhizosphere	0.1199	5.25
TS.T3.437.845.r	ATCCTTCG	CL	T3	845	rhizosphere	0.0882	5.27
TS.T3.439.883.r	ATCGATCG	CL	T3	883	rhizosphere	0.0951	5.59
TS.T3.440.890.r	GACACACT	CL	T3	890	rhizosphere	0.1071	5.49
TS.T3.442.916.r	GACACTGT	CL	T3	916	rhizosphere	0.12	5.81
TS.T3.443.934.r	ATGGAACG	CL	T3	934	rhizosphere	0.103	5.66
TS.T3.444.948.r	GACAGTCT	CL	T3	948	rhizosphere	0.1255	5.27
TS.T3.446.957.r	GACTGACT	CL	T3	957	rhizosphere	0.1155	5.43
TS.T3.466.553.b	GACTGTGT	CL	T3	553	bulk	0.1142	5.59
TS.T3.467.554.b	CACAACTG	CL	T3	554	bulk	0.0972	5.35
TS.T3.468.566.b	GAGAACTG	CL	T3	566	bulk	0.1134	5.36
TS.T3.469.573.b	CACACAGT	CL	T3	573	bulk	0.1232	5.51
TS.T3.470.582.b	GAGACAGT	CL	T3	582	bulk	0.0976	5.78
TS.T3.471.609.b	CACTCTGT	CL	T3	609	bulk	0.1611	5.83
TS.T3.472.616.b	GAGTGAGT	CL	T3	616	bulk	0.0906	5.54
TS.T3.473.624.b	CACTGAGT	CL	T3	624	bulk	0.1202	5.6
TS.T3.474.643.b	GAGTGTCT	CL	T3	643	bulk	0.122	5.59
TS.T3.475.648.b	CACTGTCT	CL	T3	648	bulk	0.101	5.42
TS.T3.476.652.b	GAGTTGAG	CL	T3	652	bulk	0.1174	5.58
TS.T3.477.682.b	CACTTCTG	CL	T3	682	bulk	0.1385	6.47
TS.T3.478.683.b	GATCCATG	CL	T3	683	bulk	0.1041	6.19
TS.T3.479.717.b	CAGTACTG	CL	T3	717	bulk	0.1001	5.79
TS.T3.480.784.b	GATGACCT	CL	T3	784	bulk	0.1203	5.14
TS.T3.481.794.b	CAGTAGAG	CL	T3	794	bulk	0.1273	5.45
TS.T3.482.799.b	GATGAGGT	CL	T3	799	bulk	0.0858	5.46
TS.T3.483.806.b	CAGTCAGT	CL	T3	806	bulk	0.0893	5.2
TS.T3.484.814.b	GATGGATG	CL	T3	814	bulk	0.1199	5.25
TS.T3.485.845.b	CAGTCTCT	CL	T3	845	bulk	0.0882	5.27
TS.T3.486.852.b	GATGGTAG	CL	T3	852	bulk	0.0979	5.52
TS.T3.487.883.b	CATCCTTG	CL	T3	883	bulk	0.0951	5.59
TS.T3.488.890.b	GCCGATAT	CL	T3	890	bulk	0.1071	5.49
TS.T3.489.911.b	CATCGATG	CL	T3	911	bulk	0.0981	5.61
TS.T3.490.916.b	GCCGTAAT	CL	T3	916	bulk	0.12	5.81
TS.T3.491.934.b	CATCGTAG	CL	T3	934	bulk	0.103	5.66
TS.T3.492.948.b	GCCGTTAA	CL	T3	948	bulk	0.1255	5.27
TS.T3.493.954.b	CATGGTTG	CL	T3	954	bulk	0.0709	5.59
TS.T3.494.957.b	GCTAATCG	CL	T3	957	bulk	0.1155	5.43
RR.T3.233.27.r	ACTCTCTG	SL	T3	27	rhizosphere	0.1489	6.43
RR.T3.234.31.r	CTACACCT	SL	T3	31	rhizosphere	0.1647	6.51
RR.T3.239.102.r	ACTGAGAG	SL	T3	102	rhizosphere	0.1673	6.55
RR.T3.250.327.r	CTGAGACT	SL	T3	327	rhizosphere	0.1267	6.48
RR.T3.252.358.r	CTGAGTGT	SL	T3	358	rhizosphere	0.181	6.5
RR.T3.253.366.r	AGTCCAGT	SL	T3	366	rhizosphere	0.1224	6.49
RR.T3.254.385.r	CTGATGTG	SL	T3	385	rhizosphere	0.1311	6.38
RR.T3.256.406.r	CTGTCTGT	SL	T3	406	rhizosphere	0.1216	6.71
RR.T3.258.422.r	CTTCGAAG	SL	T3	422	rhizosphere	0.1305	6.65
RR.T3.263.27.b	AGTGTGAG	SL	T3	27	bulk	0.1489	6.43
RR.T3.264.31.b	GAACCAAG	SL	T3	31	bulk	0.1647	6.51
RR.T3.265.33.b	ATCCTTCG	SL	T3	33	bulk	0.1634	6.57
RR.T3.266.40.b	GAAGTGGT	SL	T3	40	bulk	0.1491	6.52
RR.T3.267.41.b	ATCGATCG	SL	T3	41	bulk	0.1461	6.48
RR.T3.268.48.b	GACACACT	SL	T3	48	bulk	0.1508	6.64
RR.T3.269.102.b	ATCGTTGG	SL	T3	102	bulk	0.1673	6.55
RR.T3.270.130.b	GACACTGT	SL	T3	130	bulk	0.1487	5.84
RR.T3.271.142.b	ATGGAACG	SL	T3	142	bulk	0.2884	6.4
RR.T3.272.149.b	GACAGTCT	SL	T3	149	bulk	0.1552	6.17
RR.T3.273.171.b	CAAGACCT	SL	T3	171	bulk	0.1392	6.45
RR.T3.274.173.b	GACTGACT	SL	T3	173	bulk	0.1487	6.54
RR.T3.275.178.b	CAAGAGGT	SL	T3	178	bulk	0.1441	6.38
RR.T3.276.181.b	GACTGTGT	SL	T3	181	bulk	0.1448	6.4
RR.T3.277.222.b	CACAACTG	SL	T3	222	bulk	0.1491	6.62
RR.T3.278.295.b	GAGAACTG	SL	T3	295	bulk	0.1368	6.49
RR.T3.279.314.b	CACACAGT	SL	T3	314	bulk	0.1335	6.59
RR.T3.281.329.b	CACTCTGT	SL	T3	329	bulk	0.2864	6.49
RR.T3.283.366.b	CACTGAGT	SL	T3	366	bulk	0.1224	6.49
RR.T3.284.385.b	GAGTGTCT	SL	T3	385	bulk	0.1311	6.38
RR.T3.285.395.b	CACTGTCT	SL	T3	395	bulk	0.1207	6.65
RR.T3.287.409.b	CACTTCTG	SL	T3	409	bulk	0.1265	6.58
RR.T3.288.422.b	GATCCATG	SL	T3	422	bulk	0.1305	6.65
RR.T3.289.440.b	CAGTACTG	SL	T3	440	bulk	0.1345	6.85
RR.T3.290.443.b	GATGACCT	SL	T3	443	bulk	0.1295	6.8
RR.T3.291.446.b	CAGTAGAG	SL	T3	446	bulk	0.1427	6.78
RR.T3.292.453.b	GATGAGGT	SL	T3	453	bulk	0.1321	6.77
RR.T3.280.327.b	GAGACAGT	SL	T3	327	bulk	0.1267	6.48
TS.T3.429.682.r	AGTGCACT	CL	T3	682	rhizosphere	0.1385	6.47
TS.T4.620.652.r	GGTAATGG	CL	T4	652	rhizosphere	0.0851	5.34
TS.T4.621.682.r	GGTACCAT	CL	T4	682	rhizosphere	0.0968	6.52
TS.T4.625.794.r	GGTTCCTT	CL	T4	794	rhizosphere	0.0656	4.97
TS.T4.626.799.r	GGTTCGAT	CL	T4	799	rhizosphere	0.0638	4.8
TS.T4.627.806.r	GTACCTAG	CL	T4	806	rhizosphere	0.0772	4.55
TS.T4.628.814.r	GTACGAAG	CL	T4	814	rhizosphere	0.0938	5.16
TS.T4.629.845.r	GTACTCCT	CL	T4	845	rhizosphere	0.0623	5.11
TS.T4.631.883.r	GTCACTCT	CL	T4	883	rhizosphere	0.0791	5.45
TS.T4.632.890.r	GTCAGTGT	CL	T4	890	rhizosphere	0.0636	5.54
TS.T4.633.911.r	GTCATCAG	CL	T4	911	rhizosphere	0.0749	5.31
TS.T4.638.957.r	GTCTGTCT	CL	T4	957	rhizosphere	0.0814	5.23
TS.T4.657.543.b	GTCTTGAG	CL	T4	543	bulk	0.0727	5.37
TS.T4.658.553.b	GTGACACT	CL	T4	553	bulk	0.0747	5.4
TS.T4.659.554.b	GTGAGTCT	CL	T4	554	bulk	0.084	5.05
TS.T4.660.566.b	GTGATGAG	CL	T4	566	bulk	0.0784	5.05
TS.T4.661.573.b	GTGTACTG	CL	T4	573	bulk	0.0231	5.04
TS.T4.663.609.b	GTGTTCAG	CL	T4	609	bulk	0.0854	5.67
TS.T4.664.616.b	GTGTTGTG	CL	T4	616	bulk	0.0652	5.23
TS.T4.665.624.b	GTTCACCT	CL	T4	624	bulk	0.0612	5.23
TS.T4.666.643.b	GTTCCTTG	CL	T4	643	bulk	0.087	5.33
TS.T4.667.648.b	GTTCGATG	CL	T4	648	bulk	0.0765	5.33
TS.T4.668.652.b	GTTGGTTG	CL	T4	652	bulk	0.0851	5.34
TS.T4.669.682.b	GTTGTCCT	CL	T4	682	bulk	0.0968	6.52
TS.T4.670.683.b	GTTGTGGT	CL	T4	683	bulk	0.073	5.5
TS.T4.671.717.b	TAATGCCG	CL	T4	717	bulk	0.0418	5.2
TS.T4.672.784.b	TACCAACG	CL	T4	784	bulk	0.0788	4.9
TS.T4.673.794.b	TACCGGAT	CL	T4	794	bulk	0.0656	4.97
TS.T4.674.799.b	TACCTTCG	CL	T4	799	bulk	0.0638	4.8
TS.T4.676.814.b	TACGTACG	CL	T4	814	bulk	0.0938	5.16
TS.T4.677.845.b	TAGGAACG	CL	T4	845	bulk	0.0623	5.11
TS.T4.678.852.b	TAGGCCAT	CL	T4	852	bulk	0.0711	5.2
TS.T4.679.883.b	TAGGCGTT	CL	T4	883	bulk	0.0791	5.45
TS.T4.680.890.b	TAGGTAGG	CL	T4	890	bulk	0.0636	5.54
TS.T4.681.911.b	TCACCACT	CL	T4	911	bulk	0.0749	5.31
TS.T4.683.934.b	TCACTCTG	CL	T4	934	bulk	0.084	5.04
TS.T4.684.948.b	TCAGAGAG	CL	T4	948	bulk	0.0993	4.83
TS.T4.685.954.b	TCAGGACT	CL	T4	954	bulk	0.0417	5.02
TS.T4.686.957.b	TCCTTCCT	CL	T4	957	bulk	0.0814	5.23
RR.T4.519.102.r	CATCGATG	SL	T4	102	rhizosphere	0.0543	5.99
RR.T4.521.142.r	CATCGTAG	SL	T4	142	rhizosphere	0.0405	5.62
RR.T4.527.222.r	GCTATACG	SL	T4	222	rhizosphere	0.0304	6.45
RR.T4.529.314.r	GGAACCAA	SL	T4	314	rhizosphere	0.0322	5.87
RR.T4.534.385.r	GGATCCAT	SL	T4	385	rhizosphere	0.0349	5.83
RR.T4.536.406.r	GGTAATGG	SL	T4	406	rhizosphere	0.0319	6.05
RR.T4.537.409.r	GGTACCAT	SL	T4	409	rhizosphere	0.0318	6.46
RR.T4.539.440.r	GGTATTCG	SL	T4	440	rhizosphere	0.05	6.42
RR.T4.561.27.b	GTACCTAG	SL	T4	27	bulk	0.0386	6.16
RR.T4.562.31.b	GTACGAAG	SL	T4	31	bulk	0.0346	5.68
RR.T4.563.33.b	GTACTCCT	SL	T4	33	bulk	0.0417	5.97
RR.T4.564.40.b	GTAGACCT	SL	T4	40	bulk	0.0373	5.61
RR.T4.565.41.b	GTCACTCT	SL	T4	41	bulk	0.0452	6.09
RR.T4.566.48.b	GTCAGTGT	SL	T4	48	bulk	0.0509	6.22
RR.T4.567.102.b	GTCATCAG	SL	T4	102	bulk	0.0543	5.99
RR.T4.568.130.b	GTCTACAG	SL	T4	130	bulk	0.0403	5.6
RR.T4.569.142.b	GTCTAGTG	SL	T4	142	bulk	0.0405	5.62
RR.T4.570.149.b	GTCTCACT	SL	T4	149	bulk	0.0475	5.88
RR.T4.571.171.b	GTCTCTGT	SL	T4	171	bulk	0.0435	6.05
RR.T4.572.173.b	GTCTGTCT	SL	T4	173	bulk	0.0281	6.22
RR.T4.573.178.b	GTCTTGAG	SL	T4	178	bulk	0.0356	6.11
RR.T4.574.181.b	GTGACACT	SL	T4	181	bulk	0.0272	6.33
RR.T4.575.222.b	GTGAGTCT	SL	T4	222	bulk	0.0304	6.45
RR.T4.576.295.b	GTGATGAG	SL	T4	295	bulk	0.0375	5.88
RR.T4.577.314.b	GTGTACTG	SL	T4	314	bulk	0.0322	5.87
RR.T4.578.327.b	GTGTGTGT	SL	T4	327	bulk	0.0273	6.67
RR.T4.579.329.b	GTGTTCAG	SL	T4	329	bulk	0.0393	5.92
RR.T4.580.358.b	GTGTTGTG	SL	T4	358	bulk	0.0326	5.99
RR.T4.581.366.b	GTTCACCT	SL	T4	366	bulk	0.0303	6
RR.T4.582.385.b	GTTCCTTG	SL	T4	385	bulk	0.0349	5.83
RR.T4.583.395.b	GTTCGATG	SL	T4	395	bulk	0.0273	5.89
RR.T4.584.406.b	GTTGGTTG	SL	T4	406	bulk	0.0319	6.05
RR.T4.585.409.b	GTTGTCCT	SL	T4	409	bulk	0.0318	6.46
RR.T4.586.422.b	GTTGTGGT	SL	T4	422	bulk	0.0307	6.18
RR.T4.587.440.b	TAATGCCG	SL	T4	440	bulk	0.05	6.42
RR.T4.588.443.b	TACCAACG	SL	T4	443	bulk	0.0437	5.99
RR.T4.589.446.b	TACCGGAT	SL	T4	446	bulk	0.0489	6.3
RR.T4.590.453.b	TACCTTCG	SL	T4	453	bulk	0.0488	6.3
TS.T4.675.806.b	TACGATCG	CL	T4	806	bulk	0.0772	4.55
TS.T4.682.916.b	TCACGAGT	CL	T4	916	bulk	0.083	5.09
RR.T4.540.443.r	GGTTAAGG	SL	T4	443	rhizosphere	0.0437	5.99
TS.T5.806.582.r	TCTCGACT	CL	T5	582	rhizosphere	0.1432	6.05
TS.T5.808.616.r	TCTGACAG	CL	T5	616	rhizosphere	0.1735	5.76
TS.T5.809.624.r	TCTGAGTG	CL	T5	624	rhizosphere	0.1663	5.64
TS.T5.810.643.r	TCTGGAGT	CL	T5	643	rhizosphere	0.1522	5.66
TS.T5.813.682.r	TGACTCAG	CL	T5	682	rhizosphere	0.1699	6.9
TS.T5.814.683.r	TGAGACAG	CL	T5	683	rhizosphere	0.1792	6.48
TS.T5.815.717.r	TGAGTCTG	CL	T5	717	rhizosphere	0.1531	5.7
TS.T5.816.784.r	TGGAACCT	CL	T5	784	rhizosphere	0.1789	5.59
TS.T5.818.799.r	TGGAGTAG	CL	T5	799	rhizosphere	0.1558	5.62
TS.T5.823.883.r	TGTCAGTG	CL	T5	883	rhizosphere	0.1284	5.63
TS.T5.826.916.r	TGTCGAGT	CL	T5	916	rhizosphere	0.1624	5.55
TS.T5.827.934.r	TGTCGTCT	CL	T5	934	rhizosphere	0.1806	5.64
TS.T5.828.948.r	TGTCTGAG	CL	T5	948	rhizosphere	0.1787	5.4
TS.T5.830.957.r	TGTGGTGT	CL	T5	957	rhizosphere	0.159	5.81
TS.T5.849.543.b	TGTGTCAG	CL	T5	543	bulk	0.1499	5.35
TS.T5.850.553.b	TGTGTGTG	CL	T5	553	bulk	0.1497	5.6
TS.T5.852.566.b	TTCCGGTT	CL	T5	566	bulk	0.1785	5.51
TS.T5.853.573.b	TTCCTACG	CL	T5	573	bulk	0.1751	5.45
RR.T5.706.31.r	TACGTACG	SL	T5	31	rhizosphere	0.3458	6.65
RR.T5.707.33.r	TAGGAACG	SL	T5	33	rhizosphere	0.3462	6.54
RR.T5.709.41.r	TAGGCGTT	SL	T5	41	rhizosphere	0.3431	6.7
RR.T5.710.48.r	TAGGTAGG	SL	T5	48	rhizosphere	0.3329	6.52
RR.T5.711.102.r	TCACCACT	SL	T5	102	rhizosphere	0.3477	6.68
RR.T5.713.142.r	TCACTCTG	SL	T5	142	rhizosphere	0.3329	6.52
RR.T5.714.149.r	TCAGAGAG	SL	T5	149	rhizosphere	0.3103	6.46
RR.T5.715.171.r	TCAGGACT	SL	T5	171	rhizosphere	0.3228	6.88
RR.T5.716.173.r	TCCTTCCT	SL	T5	173	rhizosphere	0.3132	6.96
RR.T5.717.178.r	TCGATCCT	SL	T5	178	rhizosphere	0.3276	6.87
RR.T5.720.295.r	TCTCAGAG	SL	T5	295	rhizosphere	0.3103	6.57
RR.T5.771.329.b	AACCAAGG	SL	T5	329	bulk	0.3219	6.75
RR.T5.772.358.b	CATGTGGT	SL	T5	358	bulk	0.3084	6.58
RR.T5.773.366.b	AACCGGTT	SL	T5	366	bulk	0.2924	6.59
RR.T5.774.385.b	CCAACCTT	SL	T5	385	bulk	0.3164	6.49
RR.T5.775.395.b	AACGATGG	SL	T5	395	bulk	0.3184	6.47
RR.T5.776.406.b	CCAAGGAA	SL	T5	406	bulk	0.3159	6.92
RR.T5.777.409.b	AACGTAGG	SL	T5	409	bulk	0.3058	7.06
RR.T5.778.422.b	CCAATACG	SL	T5	422	bulk	0.3213	6.85
RR.T5.779.440.b	AAGGTACG	SL	T5	440	bulk	0.312	7.16
RR.T5.780.443.b	CCTACCAT	SL	T5	443	bulk	0.3169	7.22
RR.T5.781.446.b	ACACACTG	SL	T5	446	bulk	0.3183	6.96
RR.T5.782.453.b	CCTACGAA	SL	T5	453	bulk	0.3218	7.23
TS.T5.851.554.b	TTCCGGAA	CL	T5	554	bulk	0.1324	5.44
RR.T5.723.329.r	TCTCTCAG	SL	T5	329	rhizosphere	0.3219	6.75
RR.T5.754.31.b	TGGTGAAG	SL	T5	31	bulk	0.3458	6.65
RR.T5.725.366.r	TCTGAGTG	SL	T5	366	rhizosphere	0.2924	6.59
RR.T5.755.33.b	TGGTTCCT	SL	T5	33	bulk	0.3462	6.54
RR.T5.721.314.r	TCTCCAGT	SL	T5	314	rhizosphere	0.3275	6.65
RR.T5.731.440.r	TGAGTCTG	SL	T5	440	rhizosphere	0.312	7.16
RR.T5.727.395.r	TCTGGTCT	SL	T5	395	rhizosphere	0.3184	6.47
RR.T5.758.48.b	TGTCCACT	SL	T5	48	bulk	0.3329	6.52
RR.T5.757.41.b	TGTCAGTG	SL	T5	41	bulk	0.3431	6.7
RR.T5.759.102.b	TGTCCTGT	SL	T5	102	bulk	0.3477	6.68
RR.T5.763.171.b	TGTGACTG	SL	T5	171	bulk	0.3228	6.88
RR.T5.733.446.r	TGGACAAG	SL	T5	446	rhizosphere	0.3183	6.96
RR.T5.764.173.b	TGTGGTGT	SL	T5	173	bulk	0.3132	6.96
RR.T5.768.295.b	TTCCGGTT	SL	T5	295	bulk	0.3103	6.57
RR.T5.762.149.b	TGTCTGAG	SL	T5	149	bulk	0.3103	6.46
RR.T5.732.443.r	TGGAACCT	SL	T5	443	rhizosphere	0.3169	7.22
RR.T5.761.142.b	TGTCGTCT	SL	T5	142	bulk	0.3329	6.52
RR.T5.726.385.r	TCTGGAGT	SL	T5	385	rhizosphere	0.3164	6.49
RR.T5.765.178.b	TGTGTCAG	SL	T5	178	bulk	0.3276	6.87
RR.T5.760.130.b	TGTCGAGT	SL	T5	130	bulk	0.3316	5.97
RR.T5.767.222.b	TTCCGGAA	SL	T5	222	bulk	0.3227	6.9
RR.T5.753.27.b	TGGTCTAG	SL	T5	27	bulk	0.3329	6.22
RR.T5.766.181.b	TGTGTGTG	SL	T5	181	bulk	0.3333	7.11
RR.T5.756.40.b	TGGTTGGT	SL	T5	40	bulk	0.3425	6.34
RR.T5.734.453.r	TGGAGTAG	SL	T5	453	rhizosphere	0.3218	7.23
RR.T1.11.171.r	ACACACTG	SL	T1	171	rhizosphere	0.0995	6.54
RR.T1.19.329.r	ACCTAGGT	SL	T1	329	rhizosphere	0.0885	6.71
TS.T1.166.553.r	CCTACGTT	CL	T1	553	rhizosphere	0.0415	5.79
TS.T1.167.554.r	ACACGACT	CL	T1	554	rhizosphere	0.0521	5.7
TS.T1.168.566.r	CCTATAGG	CL	T1	566	rhizosphere	0.0603	5.54
TS.T1.169.573.r	ACCTACCT	CL	T1	573	rhizosphere	0.0815	5.52
TS.T1.175.648.r	ACGAAGGT	CL	T1	648	rhizosphere	0.046	5.62
TS.T1.176.652.r	CGATCCAA	CL	T1	652	rhizosphere	0.039	5.86
TS.T1.189.911.r	ACTGTGTG	CL	T1	911	rhizosphere	0.0867	5.34
TS.T1.195.543.b	AGGAGAAG	CL	T1	543	bulk	0.074	5.31
TS.T1.198.566.b	CTGACAGT	CL	T1	566	bulk	0.0603	5.54
TS.T1.222.948.b	GACTACTG	CL	T1	948	bulk	0.0778	5.19
TS.T1.224.957.b	GACTAGAG	CL	T1	957	bulk	0.0575	5.38
RR.T2.105.222.b	ACAGAGTG	SL	T2	222	bulk	0.0959	6.63
RR.T2.61.27.r	ATCCGGAT	SL	T2	27	rhizosphere	0.112	6.37
RR.T2.68.130.r	GACATGAG	SL	T2	130	rhizosphere	0.0802	5.71
RR.T2.73.178.r	CACAGTGT	SL	T2	178	rhizosphere	0.0823	6.32
RR.T2.90.453.r	GCAATAGG	SL	T2	453	rhizosphere	0.0734	6.65
RR.T2.98.130.b	CCATATGG	SL	T2	130	bulk	0.0802	5.71
TS.T2.321.543.r	CACAGTGT	CL	T2	543	rhizosphere	0.123	5.37
TS.T2.323.554.r	CACATCAG	CL	T2	554	rhizosphere	0.1448	5.47
TS.T2.324.566.r	GAGAGTGT	CL	T2	566	rhizosphere	0.1546	5.34
TS.T2.325.573.r	CACATGTG	CL	T2	573	rhizosphere	0.1367	5.24
TS.T2.326.582.r	GAGTCACT	CL	T2	582	rhizosphere	0.1233	5.6
TS.T2.327.609.r	CACTACAG	CL	T2	609	rhizosphere	0.1692	5.84
TS.T2.329.624.r	CAGAAGTG	CL	T2	624	rhizosphere	0.2026	5.32
TS.T2.330.643.r	GATCGAAG	CL	T2	643	rhizosphere	0.1351	5.34
TS.T2.331.648.r	CAGACTGT	CL	T2	648	rhizosphere	0.1427	5.66
TS.T2.333.682.r	CAGAGTCT	CL	T2	682	rhizosphere	0.1377	6.75
TS.T2.334.683.r	GATCTCCT	CL	T2	683	rhizosphere	0.1306	6.27
TS.T2.336.784.r	GATCTGGT	CL	T2	784	rhizosphere	0.1314	5.13
TS.T2.340.814.r	GCATGGAA	CL	T2	814	rhizosphere	0.1347	5.33
TS.T2.349.954.r	AAGGATCG	CL	T2	954	rhizosphere	0.1014	5.51
TS.T3.422.582.r	CTGAGACT	CL	T3	582	rhizosphere	0.0976	5.78
TS.T3.423.609.r	AGTCAGAG	CL	T3	609	rhizosphere	0.1611	5.83
TS.T3.425.624.r	AGTCCAGT	CL	T3	624	rhizosphere	0.1202	5.6
TS.T3.426.643.r	CTGATGTG	CL	T3	643	rhizosphere	0.122	5.59
TS.T3.427.648.r	AGTCCTCT	CL	T3	648	rhizosphere	0.101	5.42
TS.T3.428.652.r	CTGTCTGT	CL	T3	652	rhizosphere	0.1174	5.58
TS.T3.432.784.r	CTTCGTTG	CL	T3	784	rhizosphere	0.1203	5.14
TS.T3.438.852.r	GAAGTGGT	CL	T3	852	rhizosphere	0.0979	5.52
TS.T3.445.954.r	CAAGACCT	CL	T3	954	rhizosphere	0.0709	5.59
TS.T3.465.543.b	CAAGAGGT	CL	T3	543	bulk	0.0969	5.13
RR.T3.235.33.r	ACTCTGAG	SL	T3	33	rhizosphere	0.1634	6.57
RR.T3.236.40.r	CTACCAAG	SL	T3	40	rhizosphere	0.1491	6.52
RR.T3.237.41.r	ACTGACTG	SL	T3	41	rhizosphere	0.1461	6.48
RR.T3.238.48.r	CTACGTAG	SL	T3	48	rhizosphere	0.1508	6.64
RR.T3.240.130.r	CTAGTCCT	SL	T3	130	rhizosphere	0.1487	5.84
RR.T3.241.142.r	AGACCTGT	SL	T3	142	rhizosphere	0.2884	6.4
RR.T3.242.149.r	CTCATCTG	SL	T3	149	rhizosphere	0.1552	6.17
RR.T3.243.171.r	AGACGTCT	SL	T3	171	rhizosphere	0.1392	6.45
RR.T3.244.173.r	CTCATGAG	SL	T3	173	rhizosphere	0.1487	6.54
RR.T3.247.222.r	AGACTGAG	SL	T3	222	rhizosphere	0.1491	6.62
RR.T3.249.314.r	AGTCACTG	SL	T3	314	rhizosphere	0.1335	6.59
RR.T3.257.409.r	AGTGCACT	SL	T3	409	rhizosphere	0.1265	6.58
RR.T3.259.440.r	AGTGGAGT	SL	T3	440	rhizosphere	0.1345	6.85
RR.T3.261.446.r	AGTGGTCT	SL	T3	446	rhizosphere	0.1427	6.78
RR.T3.262.453.r	CTTCTCCT	SL	T3	453	rhizosphere	0.1321	6.77
RR.T3.282.358.b	GAGTGAGT	SL	T3	358	bulk	0.181	6.5
RR.T3.286.406.b	GAGTTGAG	SL	T3	406	bulk	0.1216	6.71
TS.T3.417.543.r	AGACTCTG	CL	T3	543	rhizosphere	0.0969	5.13
TS.T3.418.553.r	CTCTACTG	CL	T3	553	rhizosphere	0.1142	5.59
TS.T3.420.566.r	CTCTCTCT	CL	T3	566	rhizosphere	0.1134	5.36
TS.T3.421.573.r	AGTCACTG	CL	T3	573	rhizosphere	0.1232	5.51
TS.T4.609.543.r	GCTACCTT	CL	T4	543	rhizosphere	0.0727	5.37
TS.T4.610.553.r	GCTACGAT	CL	T4	553	rhizosphere	0.0747	5.4
TS.T4.611.554.r	GCTATACG	CL	T4	554	rhizosphere	0.084	5.05
TS.T4.612.566.r	GCTTCGTT	CL	T4	566	rhizosphere	0.0784	5.05
TS.T4.613.573.r	GGAACCAA	CL	T4	573	rhizosphere	0.0231	5.04
TS.T4.614.582.r	GGAAGGAA	CL	T4	582	rhizosphere	0.048	5.32
TS.T4.615.609.r	GGAATACG	CL	T4	609	rhizosphere	0.0854	5.67
TS.T4.616.616.r	GGAATTGG	CL	T4	616	rhizosphere	0.0652	5.23
TS.T4.617.624.r	GGATATGG	CL	T4	624	rhizosphere	0.0612	5.23
TS.T4.618.643.r	GGATCCAT	CL	T4	643	rhizosphere	0.087	5.33
TS.T4.619.648.r	GGATTAGG	CL	T4	648	rhizosphere	0.0765	5.33
TS.T4.622.683.r	GGTAGGAT	CL	T4	683	rhizosphere	0.073	5.5
TS.T4.624.784.r	GGTTAAGG	CL	T4	784	rhizosphere	0.0788	4.9
TS.T4.630.852.r	GTAGACCT	CL	T4	852	rhizosphere	0.0711	5.2
TS.T4.634.916.r	GTCTACAG	CL	T4	916	rhizosphere	0.083	5.09
TS.T4.635.934.r	GTCTAGTG	CL	T4	934	rhizosphere	0.084	5.04
TS.T4.636.948.r	GTCTCACT	CL	T4	948	rhizosphere	0.0993	4.83
TS.T4.637.954.r	GTCTCTGT	CL	T4	954	rhizosphere	0.0417	5.02
TS.T4.662.582.b	GTGTGTGT	CL	T4	582	bulk	0.048	5.32
RR.T4.513.27.r	CAGTCAGT	SL	T4	27	rhizosphere	0.0386	6.16
RR.T4.514.31.r	GATGGATG	SL	T4	31	rhizosphere	0.0346	5.68
RR.T4.515.33.r	CAGTCTCT	SL	T4	33	rhizosphere	0.0417	5.97
RR.T4.516.40.r	GATGGTAG	SL	T4	40	rhizosphere	0.0373	5.61
RR.T4.517.41.r	CATCCTTG	SL	T4	41	rhizosphere	0.0452	6.09
RR.T4.518.48.r	GCCGATAT	SL	T4	48	rhizosphere	0.0509	6.22
RR.T4.520.130.r	GCCGTAAT	SL	T4	130	rhizosphere	0.0403	5.6
RR.T4.522.149.r	GCCGTTAA	SL	T4	149	rhizosphere	0.0475	5.88
RR.T4.525.178.r	GCTACCTT	SL	T4	178	rhizosphere	0.0356	6.11
RR.T4.526.181.r	GCTACGAT	SL	T4	181	rhizosphere	0.0272	6.33
RR.T4.528.295.r	GCTTCGTT	SL	T4	295	rhizosphere	0.0375	5.88
RR.T4.530.327.r	GGAAGGAA	SL	T4	327	rhizosphere	0.0273	6.67
RR.T4.531.329.r	GGAATACG	SL	T4	329	rhizosphere	0.0393	5.92
RR.T4.532.358.r	GGAATTGG	SL	T4	358	rhizosphere	0.0326	5.99
RR.T4.533.366.r	GGATATGG	SL	T4	366	rhizosphere	0.0303	6
RR.T4.535.395.r	GGATTAGG	SL	T4	395	rhizosphere	0.0273	5.89
RR.T4.538.422.r	GGTAGGAT	SL	T4	422	rhizosphere	0.0307	6.18
RR.T4.541.446.r	GGTTCCTT	SL	T4	446	rhizosphere	0.0489	6.3
RR.T4.542.453.r	GGTTCGAT	SL	T4	453	rhizosphere	0.0488	6.3
TS.T4.623.717.r	GGTATTCG	CL	T4	717	rhizosphere	0.0418	5.2
TS.T5.801.543.r	TCGATCCT	CL	T5	543	rhizosphere	0.1499	5.35
TS.T5.802.553.r	TCGTCAAG	CL	T5	553	rhizosphere	0.1497	5.6
TS.T5.803.554.r	TCGTCTTG	CL	T5	554	rhizosphere	0.1324	5.44
TS.T5.804.566.r	TCTCAGAG	CL	T5	566	rhizosphere	0.1785	5.51
TS.T5.805.573.r	TCTCCAGT	CL	T5	573	rhizosphere	0.1751	5.45
TS.T5.807.609.r	TCTCTCAG	CL	T5	609	rhizosphere	0.2033	5.85
TS.T5.812.652.r	TGACGACT	CL	T5	652	rhizosphere	0.1903	5.79
TS.T5.819.806.r	TGGTCTAG	CL	T5	806	rhizosphere	0.1328	5.54
TS.T5.820.814.r	TGGTGAAG	CL	T5	814	rhizosphere	0.168	5.71
TS.T5.821.845.r	TGGTTCCT	CL	T5	845	rhizosphere	0.1525	5.59
TS.T5.822.852.r	TGGTTGGT	CL	T5	852	rhizosphere	0.1347	5.72
TS.T5.824.890.r	TGTCCACT	CL	T5	890	rhizosphere	0.1468	5.65
TS.T5.825.911.r	TGTCCTGT	CL	T5	911	rhizosphere	0.1513	5.51
TS.T5.829.954.r	TGTGACTG	CL	T5	954	rhizosphere	0.1167	5.73
TS.T5.854.582.b	TTCGAACG	CL	T5	582	bulk	0.1432	6.05
TS.T5.855.609.b	AACCAAGG	CL	T5	609	bulk	0.2033	5.85
TS.T5.856.616.b	CATGTGGT	CL	T5	616	bulk	0.1735	5.76
TS.T5.857.624.b	AACCGGTT	CL	T5	624	bulk	0.1663	5.64
TS.T5.858.643.b	CCAACCTT	CL	T5	643	bulk	0.1522	5.66
TS.T5.859.648.b	AACGATGG	CL	T5	648	bulk	0.1536	5.7
TS.T5.860.652.b	CCAAGGAA	CL	T5	652	bulk	0.1903	5.79
TS.T5.861.682.b	AACGTAGG	CL	T5	682	bulk	0.1699	6.9
TS.T5.862.683.b	CCAATACG	CL	T5	683	bulk	0.1792	6.48
TS.T5.863.717.b	ACGTGTTG	CL	T5	717	bulk	0.1531	5.7
TS.T5.864.784.b	CGTAGGAA	CL	T5	784	bulk	0.1789	5.59
TS.T5.865.794.b	ACGTTGGT	CL	T5	794	bulk	0.1779	5.68
TS.T5.866.799.b	CGTTCGTT	CL	T5	799	bulk	0.1558	5.62
TS.T5.867.806.b	ACTCACAG	CL	T5	806	bulk	0.1328	5.54
TS.T5.868.814.b	CGTTGCAA	CL	T5	814	bulk	0.168	5.71
TS.T5.869.845.b	ACTCCACT	CL	T5	845	bulk	0.1525	5.59
TS.T5.870.852.b	CGTTGGAT	CL	T5	852	bulk	0.1347	5.72
TS.T5.871.883.b	ACTGGACT	CL	T5	883	bulk	0.1284	5.63
TS.T5.872.890.b	CTAGTGGT	CL	T5	890	bulk	0.1468	5.65
TS.T5.873.911.b	ACTGTCAG	CL	T5	911	bulk	0.1513	5.51
TS.T5.874.916.b	CTCAACAG	CL	T5	916	bulk	0.1624	5.55
TS.T5.875.934.b	CTCAAGTG	CL	T5	934	bulk	0.1806	5.64
TS.T5.876.948.b	AGACACAG	CL	T5	948	bulk	0.1787	5.4
TS.T5.877.954.b	CTCACACT	CL	T5	954	bulk	0.1167	5.73
TS.T5.878.957.b	AGAGACTG	CL	T5	957	bulk	0.159	5.81
RR.T5.708.40.r	TAGGCCAT	SL	T5	40	rhizosphere	0.3425	6.34
RR.T5.712.130.r	TCACGAGT	SL	T5	130	rhizosphere	0.3316	5.97
RR.T5.718.181.r	TCGTCAAG	SL	T5	181	rhizosphere	0.3333	7.11
RR.T5.719.222.r	TCGTCTTG	SL	T5	222	rhizosphere	0.3227	6.9
RR.T5.724.358.r	TCTGACAG	SL	T5	358	rhizosphere	0.3084	6.58
RR.T5.729.409.r	TGACTCAG	SL	T5	409	rhizosphere	0.3058	7.06
RR.T5.770.327.b	GTTGTCCT	SL	T5	327	bulk	0.3225	6.49
RR.T5.722.327.r	TCTCGACT	SL	T5	327	rhizosphere	0.3225	6.49
RR.T5.728.406.r	TGACGACT	SL	T5	406	rhizosphere	0.3159	6.92
RR.T5.730.422.r	TGAGACAG	SL	T5	422	rhizosphere	0.3213	6.85
RR.T5.705.27.r	TACGATCG	SL	T5	27	rhizosphere	0.3329	6.22

## Sheet: Tab 5_samples_fig1
#SampleID	location	environment	percent_gravimetric_moisture	pH
RR.T1.31.27.b	SL	bulk	0.0931	6.33
RR.T1.32.31.b	SL	bulk	0.0856	6.21
RR.T1.33.33.b	SL	bulk	0.0869	6.58
RR.T1.34.40.b	SL	bulk	0.07	6.16
RR.T1.35.41.b	SL	bulk	0.1003	6.38
RR.T1.36.48.b	SL	bulk	0.092	6.88
RR.T1.37.102.b	SL	bulk	0.1015	6.56
RR.T1.38.130.b	SL	bulk	0.0731	5.66
RR.T1.39.142.b	SL	bulk	0.1032	6.59
RR.T1.40.149.b	SL	bulk	0.1022	6.09
RR.T1.41.171.b	SL	bulk	0.0995	6.54
RR.T1.42.173.b	SL	bulk	0.0957	6.72
RR.T1.43.178.b	SL	bulk	0.1064	6.65
RR.T1.44.181.b	SL	bulk	0.1009	6.5
RR.T1.45.222.b	SL	bulk	0.0957	6.54
RR.T1.46.295.b	SL	bulk	0.1015	6.57
RR.T1.47.314.b	SL	bulk	0.0958	6.46
RR.T1.48.327.b	SL	bulk	0.0368	6.98
RR.T1.50.358.b	SL	bulk	0.0498	6.67
RR.T1.51.366.b	SL	bulk	0.081	6.25
RR.T1.52.385.b	SL	bulk	0.0644	6.83
RR.T1.53.395.b	SL	bulk	0.0903	6.85
RR.T1.54.406.b	SL	bulk	0.0768	6.69
RR.T1.55.409.b	SL	bulk	0.071	6.6
RR.T1.56.422.b	SL	bulk	0.0925	6.52
RR.T1.57.440.b	SL	bulk	0.1423	7.13
RR.T1.58.443.b	SL	bulk	0.0946	6.67
RR.T1.59.446.b	SL	bulk	0.1033	6.45
RR.T1.60.453.b	SL	bulk	0.0776	6.95
RR.T1.49.329.b	SL	bulk	0.0885	6.71
TS.T1.196.553.b	CL	bulk	0.0415	5.79
TS.T1.197.554.b	CL	bulk	0.0521	5.7
TS.T1.199.573.b	CL	bulk	0.0815	5.52
TS.T1.200.582.b	CL	bulk	0.047	6.04
TS.T1.202.616.b	CL	bulk	0.0696	5.51
TS.T1.203.624.b	CL	bulk	0.0635	5.5
TS.T1.204.643.b	CL	bulk	0.0611	5.69
TS.T1.205.648.b	CL	bulk	0.046	5.62
TS.T1.206.652.b	CL	bulk	0.039	5.86
TS.T1.207.682.b	CL	bulk	0.0464	6.55
TS.T1.208.683.b	CL	bulk	0.0501	5.92
TS.T1.209.717.b	CL	bulk	0.0599	5.38
TS.T1.210.784.b	CL	bulk	0.0447	5.36
TS.T1.212.799.b	CL	bulk	0.0404	5.17
TS.T1.213.806.b	CL	bulk	0.0526	5.18
TS.T1.214.814.b	CL	bulk	0.0496	5.25
TS.T1.215.845.b	CL	bulk	0.0458	5.34
TS.T1.216.852.b	CL	bulk	0.0172	5.44
TS.T1.217.883.b	CL	bulk	0.0729	5.44
TS.T1.218.890.b	CL	bulk	0.0501	5.41
TS.T1.219.911.b	CL	bulk	0.0867	5.34
TS.T1.220.916.b	CL	bulk	0.0717	5.41
TS.T1.221.934.b	CL	bulk	0.049	5.31
TS.T1.223.954.b	CL	bulk	0.0329	5.18
TS.T1.201.609.b	CL	bulk	0.0511	6.01
TS.T1.195.543.b	CL	bulk	0.074	5.31
TS.T1.198.566.b	CL	bulk	0.0603	5.54
TS.T1.222.948.b	CL	bulk	0.0778	5.19
TS.T1.224.957.b	CL	bulk	0.0575	5.38

## Sheet: Tab 6_samples_supplementaryFig1
#SampleID	barcode	marker1	marker2	site	time_point	environment
TS.T1.196.553.b	CTGAACTG	V1V2	V9	CL	T1	bulk
TS.T1.197.554.b	AGGATGGT	V1V2	V9	CL	T1	bulk
TS.T1.199.573.b	AGGTGATG	V1V2	V9	CL	T1	bulk
TS.T1.200.582.b	CTGACTCT	V1V2	V9	CL	T1	bulk
TS.T1.201.609.b	AGTCGACT	V1V2	V9	CL	T1	bulk
TS.T1.202.616.b	CTGTGAGT	V1V2	V9	CL	T1	bulk
TS.T1.203.624.b	AGTCTCAG	V1V2	V9	CL	T1	bulk
TS.T1.204.643.b	CTGTTCTG	V1V2	V9	CL	T1	bulk
TS.T1.205.648.b	AGTGACAG	V1V2	V9	CL	T1	bulk
TS.T1.206.652.b	CTTCCATG	V1V2	V9	CL	T1	bulk
TS.T1.207.682.b	AGTGAGTG	V1V2	V9	CL	T1	bulk
TS.T1.208.683.b	CTTCCTAG	V1V2	V9	CL	T1	bulk
TS.T1.209.717.b	ATATGCCG	V1V2	V9	CL	T1	bulk
TS.T1.210.784.b	GAACCTTG	V1V2	V9	CL	T1	bulk
TS.T1.212.799.b	GAACGATG	V1V2	V9	CL	T1	bulk
TS.T1.213.806.b	ATCCGGAT	V1V2	V9	CL	T1	bulk
TS.T1.214.814.b	GAAGGTTG	V1V2	V9	CL	T1	bulk
TS.T1.215.845.b	ATCCTAGG	V1V2	V9	CL	T1	bulk
TS.T1.216.852.b	GAAGTCCT	V1V2	V9	CL	T1	bulk
TS.T1.217.883.b	CAACCATG	V1V2	V9	CL	T1	bulk
TS.T1.218.890.b	GACATCTG	V1V2	V9	CL	T1	bulk
TS.T1.219.911.b	CAACCTAG	V1V2	V9	CL	T1	bulk
TS.T1.220.916.b	GACATGAG	V1V2	V9	CL	T1	bulk
TS.T1.221.934.b	CAACTCCT	V1V2	V9	CL	T1	bulk
TS.T1.223.954.b	CAACTGGT	V1V2	V9	CL	T1	bulk
